# Supplementary material for: Effects of plyometric jump training on measures of physical fitness and lower-limb asymmetries in male soccer players according to maturity: A randomized controlled trial
Source: PLoS One. 2026 Jan 15;21(1):e0340863. doi: 10.1371/journal.pone.0340863 (PMC12806850; doi:10.1371/journal.pone.0340863)
Supplement: S1 Data — (XLSX) [file pone.0340863.s001.xlsx]

## Sheet: Whole data
N	Group	Age (yrs)	Height (cm)	BM (kg)	BF (°/°)	PHV	APHV (yrs)	CS-YBT RL (%) T1	CS-YBT RL (%) T2	CS-YBT LL (%) T1	CS-YBT LL (%) T2	ASYMETRY BALANCE T1 (%)	ASYMETRY BALANCE T2 (%)	SLHJ RL (cm) T1	SLHJ RL (cm) T2	SLHJ LL (cm) T1	SLHJ LL (cm) T2	ASYMETRY JUMP T1 (%)	ASYMETRY JUMP T2 (%)	CoD RL T1 (s)	CoD RL T2 (s)	CoD LL T1 (s)	CoD LL T2 (s)	ASYMETRY CoD T1 (%)	ASYMETRY CoD T2 (%)
PRE-PHV-GROUP
1	PLYO	8.3	114	22.3	9.73181	-2.98804	11.288	27.193	45.6667	21.9298	43	10.7143	3.00752	20	25	20	23	0	4.16667	7.67	7.65	8.01	8.05	-2.16837	-2.54777
2	PLYO	8.62222	122	26.4	8.56956	-2.20007	10.8223	46.9945	58	45.9016	63.6667	1.17647	-4.65753	80	91	80	89	0	1.11111	6.31	6.25	6.78	6.77	-3.59053	-3.99386
3	PLYO	8.36111	125	27	7.61676	-2.22453	10.5856	42.6667	65.6667	40	62.6667	3.22581	2.33766	100	104	90	95	5.26316	4.52261	5.77	5.74	6.11	5.99	-2.86195	-2.13129
4	PLYO	8.2	118	21.4	9.45171	-2.91669	11.1167	50	63.3333	51.9774	64	-1.93906	-0.52356	40	44	30	41	14.2857	3.52941	6.4	6.44	6.41	6.4	-0.078064	0.311526
5	PLYO	8.4	105	16.5	5.44649	-2.58827	10.9883	36.1905	44.6667	33.0159	40.6667	4.58716	4.6875	20	22	10	19	33.3333	7.31707	8.06	8.1	7.87	7.9	1.19272	1.25
6	PLYO	10.2639	133	32.8	15.2571	-2.06872	12.3326	43.8596	75.3333	42.3559	78	1.74419	-1.73913	90	99	70	85	12.5	7.6087	6.28	6.25	6.36	6.29	-0.632911	-0.318979
7	PLYO	8.5	122	25.8	11.0412	-2.11822	10.6182	53.2787	62.3333	54.0984	65	-0.763359	-2.09424	70	77	60	65	7.69231	8.4507	7.5	7.44	6.56	6.4	6.68563	7.51445
8	PLYO	8.3	127	25.2	14.2024	-2.66623	10.9662	28.8714	56.3333	29.6588	49.3333	-1.34529	6.62461	50	59	40	50	11.1111	8.25688	6.71	6.66	7.36	7.35	-4.61976	-4.92505
9	PLYO	9.78056	135	31.4	11.5271	-2.23027	12.0108	36.5432	66.3333	38.2716	65	-2.31023	1.01523	100	103	100	106	0	-1.43541	5.7	5.77	4.45	4.39	12.3153	13.5827
10	PLYO	8.91944	127	27.6	5.8368	-2.90798	11.8274	41.7323	66	29.9213	67	16.4835	-0.75188	100	113	90	99	5.26316	6.60377	5.2	5.12	4.44	4.39	7.88382	7.67613
11	PLYO	8.40556	124	28.5	6.58102	-2.23483	10.6404	40.3226	61.3333	37.3656	63.6667	3.80623	-1.86667	90	92	80	89	5.88235	1.65746	5.51	5.55	5.93	6	-3.67133	-3.8961
12	PLYO	8.9	100	18.3	8.26036	-2.88273	11.7827	39.6667	62.6667	34	64	7.69231	-1.05263	50	55	50	57	0	-1.78571	7.6	7.55	7.41	7.38	1.26582	1.13865
1	Control	8	125	24.9	5.44649	-2.85169	10.8517	42.4	45.6667	41.3333	42.3333	1.27389	3.78788	60	62	60	60	0	1.63934	7.08	7.05	7.62	7.7	-3.67347	-4.40678
2	Control	8.2	107	18.2	7.34926	-2.61856	10.8186	43.3022	48.6667	49.5327	47.3333	-6.71141	1.38889	30	32	30	33	0	-1.53846	7.24	7.25	7.47	7.5	-1.56356	-1.69492
3	Control	8.31944	114	24.7	6.93637	-2.57393	10.8934	51.1696	66.3333	42.3977	65.6667	9.375	0.505051	90	89	90	91	0	-1.11111	6.12	6.09	5.83	5.9	2.42678	1.58465
4	Control	8.4	113	25.2	9.73181	-2.3773	10.7773	45.7227	57.6667	45.7227	49.3333	0	7.78816	70	65	60	59	7.69231	4.83871	7.73	7.66	7.65	7.63	0.520156	0.196207
5	Control	8.4	121	20.5	4.79407	-2.18191	10.5819	25.6198	45.3333	26.9972	45.6667	-2.6178	-0.3663	30	31	40	42	-14.2857	-15.0685	8.9	8.99	8.33	8.79	3.30818	1.12486
6	Control	10.2583	134	340.8	7.28143	-2.03433	12.2927	42.2886	63	39.801	59.3333	3.0303	2.99728	120	110	100	98	9.09091	5.76923	5.65	5,45	5.54	5.66	0.983021	-1.89019
7	Control	9.91944	129	31.8	11.4794	-2.37754	12.297	42.6357	58.3333	46.2532	60	-4.06977	-1.40845	110	108	110	106	0	0.934579	5.42	5,44	5.54	5.5	-1.09489	-0.548446
8	Control	8.9	134	28.6	7.94291	-2.17322	11.0732	34.0796	50	32.0896	46.6667	3.00752	3.44828	100	112	80	83	11.1111	14.8718	5.74	5,90	6.19	6,32	-3.772	-3.43699
9	Control	9.70833	120	27.7	9.45171	-2.79155	12.4999	37.2222	51.3333	34.7222	49	3.4749	2.32558	80	82	100	95	-11.1111	-7.34463	6	5,96	5.56	5,52	3.80623	3.83275
10	Control	8.18889	122	26.2	10.0055	-2.39105	10.5799	45.9016	56.3333	50.5464	62.3333	-4.81586	-5.05618	100	99	110	107	-4.7619	-3.8835	6.73	6.77	6.13	6.33	4.66563	3.35878
11	Control	8.59722	124	29.8	16.1938	-2.14897	10.7462	47.3118	65.3333	55.1075	64.6667	-7.61155	0.512821	90	98	70	75	12.5	13.2948	5.98	5.96	6.4	6.37	-3.39257	-3.32522
POST-PHV-GROUP
1	PLYO	13.6417	162	51.6	15.5324	1	12.6417	39.7119	78.3333	40.3292	59	-0.771208	14.0777	105	115	97	100	3.9604	6.97674	6.03	5.54	5.95	5.93	0.66778	-3.40017
2	PLYO	13.1083	145	28.8	8.00708	1.1	12.0083	42.069	72.3333	43.908	58	-2.13904	10.9974	110	115	90	99	10	7.47664	6.06	6	5.82	5.77	2.0202	1.95412
3	PLYO	13.7167	156	35.7	14.0877	1.3	12.4167	49.359	77.6667	47.6496	58	1.76211	14.4963	110	118	119	125	-3.93013	-2.88066	5.94	5.93	6.01	5.95	-0.585774	-0.16835
4	PLYO	13.6556	150	36.2	6.3626	1.6	12.0556	46	71.3333	42	55	4.54545	12.9288	115	120	107	115	3.6036	2.12766	5.73	5.54	5.81	5.88	-0.693241	-2.97723
5	PLYO	13.1306	155	31.1	7.68271	1.6	11.5306	41.2903	76.6667	41.2903	55	0	16.4557	120	127	103	110	7.62332	7.173	5.82	5.71	5.66	5.61	1.39373	0.883392
6	PLYO	12.9139	164	45.9	14.4657	1.8	11.1139	45.935	78.6667	39.0244	66	8.13397	8.75576	80	92	117	124	-18.7817	-14.8148	6.24	6.2	6.17	6.2	0.564061	0
7	PLYO	13.2778	163	36.9	9.95123	1.2	12.0778	39.0593	73.3333	44.7853	55	-6.82927	14.2857	135	140	104	110	12.9707	12	6	5.95	6.17	6.07	-1.39688	-0.998336
8	PLYO	13.4111	161	49	8.26036	1.2	12.2111	54.0373	80	54.8654	60	-0.760456	14.2857	125	133	110	112	6.38298	8.57143	6	5.99	5.8	5.83	1.69492	1.35364
9	PLYO	13.3222	143	38.4	1.53611	1.1	12.2222	48.7179	77	47.5524	63	1.21065	10	120	129	111	118	3.8961	4.45344	5.92	5.88	5.9	5.84	0.169205	0.341297
10	PLYO	13.7861	163	44.7	13.045	1.1	12.6861	41.5133	88.3333	46.4213	67	-5.5814	13.7339	120	120	107	110	5.72687	4.34783	5.27	5.21	5.77	5.73	-4.52899	-4.7532
1	Control	13.6028	142	39.7	6.8	1.4	12.2028	34.2723	48.3333	33.5681	52	1.03806	-3.65449	50	53	77	75	-21.2598	-17.1875	6.22	6.29	6.3	6.43	-0.638978	-1.10063
2	Control	13.0306	157	39.5	13.6974	1.6	11.4306	44.1614	70	49.8938	60	-6.09481	7.69231	100	100	108	110	-3.84615	-4.7619	6.14	6.44	6.82	6.8	-5.24691	-2.71903
3	Control	13.4472	159	36.7	10.7906	1.3	12.1472	39.8323	63	34.5912	45	7.04225	16.6667	110	113	111	115	-0.452489	-0.877193	6.5	6.64	6.52	6.56	-0.15361	0.606061
4	Control	13.6694	152	41.7	9.89675	1.5	12.1694	47.807	69.3333	48.9035	61	-1.13379	6.39386	110	105	108	110	0.917431	-2.32558	6.24	6.68	6.49	6.78	-1.96386	-0.742942
5	Control	13.225	151	43.1	16.0319	1.8	11.425	43.2671	67.3333	41.5011	55	2.08333	10.0817	110	110	103	1056	3.28638	-81.1321	6.63	6.6	6.66	6.74	-0.225734	-1.04948
6	Control	13.25	146	37.2	8.98938	1.6	11.65	33.79	48.6667	35.1598	46	-1.98675	2.8169	70	77	74	75	-2.77778	1.31579	6.02	6.56	5.87	6.02	1.26156	4.29253
7	Control	13.4083	153	31.4	9.3378	1.4	12.0083	39.2157	61.6667	43.7908	52	-5.51181	8.5044	100	99	94	90	3.09278	4.7619	7.15	7.12	7.07	7.98	0.562588	-5.69536
8	Control	13.1972	146	32	10.1132	1.6	11.5972	47.4886	72	44.2922	55	3.48259	13.3858	100	105	109	104	-4.30622	0.478469	6.15	6..22	6	6.03	1.23457	0.14
9	Control	13.0361	142	38.3	13.1285	1.4	11.6361	47.6526	68.6667	40.3756	50	8.26667	15.7303	100	95	104	100	-1.96078	-2.5641	6.24	6.13	6.01	6.12	1.87755	0.0816327
10	Control	13.775	159	43.6	10.8411	1.1	12.675	32.914	66.3333	35.8491	53	-4.26829	11.1732	70	75	85	85	-9.67742	-6.25	5.65	5.64	5.76	6.01	-0.964067	-3.17597
